# Supplementary material for: The real-world safety evaluation of the selective NaV1.8 inhibitor suzetrigine: disproportionality analysis and flexible empirical bayes signals from FAERS with external triangulation
Source: Front Pharmacol. 2026 Jun 11;17:1814013. doi: 10.3389/fphar.2026.1814013 (PMC13296534; doi:10.3389/fphar.2026.1814013)
Supplement: Supplementary file 1 [file DataSheet1.csv]

pt	q05_suze	q05_apap	q05_ibu	med_suze	apap_signal	ibu_signal	suze_signal	d_suze_apap	d_suze_ibu
ABNORMAL DREAMS	31.1621796	0.983175793	0.569845232	84.24813229	FALSE	FALSE	TRUE	30.17900381	30.59233437
BURNING SENSATION	31.16062044	0.981966479	0.981521793	31.17881951	FALSE	FALSE	TRUE	30.17865396	30.17909864
PARAESTHESIA	31.1606112	0.981483429	0.982016842	31.17602466	FALSE	FALSE	TRUE	30.17912777	30.17859436
SKIN BURNING SENSATION	31.15871631	0.121898293	0.116107003	31.17586098	FALSE	FALSE	TRUE	31.03681802	31.04260931
EUPHORIC MOOD	31.15516739	0.985998653	0.984494783	84.25185896	FALSE	FALSE	TRUE	30.16916874	30.17067261
MUSCLE SPASMS	31.14898218	0.578140657	0.313511319	31.17508083	FALSE	FALSE	TRUE	30.57084152	30.83547086
SWOLLEN TONGUE	11.4329233	0.983712326	0.982994347	31.17779566	FALSE	FALSE	TRUE	10.44921097	10.44992895
PALPITATIONS	11.43242504	0.983236987	0.983128643	31.17413027	FALSE	FALSE	TRUE	10.44918806	10.4492964
BRAIN FOG	11.43216553	0.118454547	0.001531942	31.17350301	FALSE	FALSE	TRUE	11.31371099	11.43063359
SOMNOLENCE	11.43142543	4.204177178	2.016998053	31.15779479	TRUE	TRUE	TRUE	7.227248255	9.414427379
DIZZINESS	11.43096097	0.98225256	0.585212713	11.4328855	FALSE	FALSE	TRUE	10.44870841	10.84574826
PRURITUS	11.43094591	0.566151331	0.981416137	11.43278008	FALSE	FALSE	TRUE	10.86479458	10.44952977
OFF LABEL USE	11.43090668	0.568985625	0.96488535	11.43279636	FALSE	FALSE	TRUE	10.86192106	10.46602133
HYPOAESTHESIA	11.43080077	0.98091698	0.342212787	11.43323961	FALSE	FALSE	TRUE	10.44988379	11.08858798
RASH	11.43062174	0.978829946	0.981355775	11.43278741	FALSE	FALSE	TRUE	10.45179179	10.44926596
FEELING ABNORMAL	6.918826162	0.314486166	0.117646694	11.43275299	FALSE	FALSE	TRUE	6.604339996	6.801179468
NIGHTMARE	6.910929104	0.983328765	0.11995785	31.17090371	FALSE	FALSE	TRUE	5.927600339	6.790971254
FLUSHING	6.898813768	0.122963641	0.982890256	11.43338478	FALSE	FALSE	TRUE	6.775850128	5.915923512
TREMOR	6.898361279	0.312954624	0.119061243	11.43266435	FALSE	FALSE	TRUE	6.585406655	6.779300036
NAUSEA	5.943445299	1.539552945	0.56551642	11.43222629	FALSE	FALSE	TRUE	4.403892354	5.37792888
RESTLESS LEGS SYNDROME	5.937235418	0.981041068	0.573093476	31.17320949	FALSE	FALSE	TRUE	4.956194351	5.364141942
SWELLING FACE	5.934027169	0.98348362	0.984186575	11.43283215	FALSE	FALSE	TRUE	4.95054355	4.949840595
MUSCULAR WEAKNESS	5.933158425	0.981625929	0.982781371	11.43248311	FALSE	FALSE	TRUE	4.951532496	4.950377053
CONFUSIONAL STATE	5.933041379	1.98592517	0.582575145	11.43238648	FALSE	FALSE	TRUE	3.947116209	5.350466234
PRODUCT PRESCRIBING ISSUE	5.932901077	0.002424385	0.001520894	11.43273807	FALSE	FALSE	TRUE	5.930476692	5.931380182
RASH PRURITIC	5.930456563	0.981669428	0.983951185	11.43271299	FALSE	FALSE	TRUE	4.948787135	4.946505378
ABDOMINAL DISCOMFORT	5.929481418	0.984777932	0.98365722	11.43214789	FALSE	FALSE	TRUE	4.944703487	4.945824198
PRODUCT PRESCRIBING ERROR	5.929352152	0.98133198	0.001561723	11.43370581	FALSE	FALSE	TRUE	4.948020172	5.927790429
INSOMNIA	5.919574836	0.974818411	0.340313983	11.43147953	FALSE	FALSE	TRUE	4.944756425	5.579260853
THERAPY CESSATION	5.91905213	0.122907197	0.026442175	11.43325743	FALSE	FALSE	TRUE	5.796144933	5.892609954
MYALGIA	4.227575345	0.02688769	0.344671851	11.43149927	FALSE	FALSE	TRUE	4.200687655	3.882903494
MUSCLE TWITCHING	4.216297516	0.987024463	0.982853833	31.16814105	FALSE	FALSE	TRUE	3.229273053	3.233443684
VISION BLURRED	4.213655597	0.309846095	0.311058619	11.43109187	FALSE	FALSE	TRUE	3.903809502	3.902596978
URTICARIA	4.209730236	0.984388136	5.922198224	6.903080347	FALSE	TRUE	TRUE	3.2253421	-1.712467987
HEADACHE	3.19273527	0.982495534	0.313628185	5.932136593	FALSE	FALSE	TRUE	2.210239736	2.879107085
FATIGUE	3.163014017	0.564816936	0.310880348	4.222115589	FALSE	FALSE	TRUE	2.598197081	2.852133669
BLOOD PRESSURE INCREASED	2.501592982	0.311068623	0.316304654	6.90039631	FALSE	FALSE	TRUE	2.190524359	2.185288328
REACTION TO EXCIPIENT	1.012705155	3.174992681	0.982042225	84.24850617	TRUE	FALSE	FALSE	-2.162287526	0.03066293
EPISTAXIS	1.001465427	0.98302068	0.983234441	11.43149977	FALSE	FALSE	FALSE	0.018444747	0.018230986
